# Supplementary material for: Impact of the First COVID-19 Wave on French Hospitalizations for Myocardial Infarction and Stroke: A Retrospective Cohort Study
Source: Biomedicines. 2022 Oct 7;10(10):2501. doi: 10.3390/biomedicines10102501 (PMC9598815; doi:10.3390/biomedicines10102501)
Supplement: Supplementary file 1 [file biomedicines-10-02501-s001.zip]

Archive with 1 entries (1 files):
- biomedicines-1921672-supplementary.pdf
